# Supplementary material for: Graphene/Reduced Graphene Oxide-Carbon Nanotubes Composite Electrodes: From Capacitive to Battery-Type Behaviour
Source: Nanomaterials (Basel). 2021 May 8;11(5):1240. doi: 10.3390/nano11051240 (PMC8151991; doi:10.3390/nano11051240)
Supplement: Supplementary file 1 [file nanomaterials-11-01240-s001.zip]

Archive with 1 entries (1 files):
- nanomaterials-1211787-supplementary.pdf
